# Supplementary material for: Heat Transfer and Hydrodynamic Properties Using Different Metal-Oxide Nanostructures in Horizontal Concentric Annular Tube: An Optimization Study
Source: Nanomaterials (Basel). 2021 Jul 31;11(8):1979. doi: 10.3390/nano11081979 (PMC8400204; doi:10.3390/nano11081979)
Supplement: Supplementary file 1 [file nanomaterials-11-01979-s001.zip]

Archive with 1 entries (1 files):
- nanomaterials-1299746-supplementary.pdf
